# Supplementary material for: Evaluation of Health Promotion in International Schools Using the Schools for Health in Europe (SHE) Rapid Assessment Tool
Source: Healthcare (Basel). 2025 Mar 14;13(6):633. doi: 10.3390/healthcare13060633 (PMC11942499; doi:10.3390/healthcare13060633)
Supplement: Supplementary file 1 [file healthcare-13-00633-s001.zip]

Archive with 2 entries (2 files):
- healthcare-3471271-supplementary file 2-8.xlsx
- healthcare-3471271-supplementary file 1.pdf
