# Supplementary material for: Evaluation of Health Promotion in International Schools Using the Schools for Health in Europe (SHE) Rapid Assessment Tool
Source: Healthcare (Basel). 2025 Mar 14;13(6):633. doi: 10.3390/healthcare13060633 (PMC11942499; doi:10.3390/healthcare13060633)
Supplement: Supplementary file 1 [file healthcare-13-00633-s001.zip › healthcare-3471271-supplementary file 2-8.xlsx]

## Sheet: SF2
Supplementary File 2. Schools for Health in Europe rapid assessment tool questions related to orientation based on the current situation and priority
Total n (%) 929 (100)	Students 531 (57.2)			Teachers 198 (21.3)			Parents 142 (15.3)			Management Teams 30 (3.2)			Social worker or psychologist 9 (1)			Administration and services staff 9 (1)			Catering staff 5 (0.5)			Nurses and doctors 3 (0.3)			Maintenance staff 2 (0.2)
1.1 Our school has an overview of the current situation regarding pupils’ health (including physical, mental and social health) and well-being.	Not	Partly	Fully	Not	Partly	Fully	Not	Partly	Fully	Not	Partly	Fully	Not	Partly	Fully	Not	Partly	Fully	Not	Partly	Fully	Not	Partly	Fully	Not	Partly	Fully
	43 (8.1)	268 (50.5)	213 (40.1)	7 (3.5)	94 (47.5)	97 (49)	17 (12)	70 (49.3)	55 (38.7)	0 (0)	11 (36.7)	19 (63.3)	0 (0)	6 (66.7)	3 (33.3)	0 (0)	2 (22.2)	7 (77.8)	0 (0)	4 (80)	1 (20)	0 (0)	2 (66.7)	1 (33.3)	0 (0)	1 (50)	1 (50)
	Don´t Know: 7 (1.3)			Don´t Know: 0 (0)			Don´t Know: 0 (0)			Don´t Know: 0 (0)			Don´t Know: 0 (0)			Don´t Know: 0 (0)			Don´t Know: 0 (0)			Don´t Know: 0 (0)			Don´t Know: 0 (0)
	Low	Medium	High	Low	Medium	High	Low	Medium	High	Low	Medium	High	Low	Medium	High	Low	Medium	High	Low	Medium	High	Low	Medium	High	Low	Medium	High
	35 (6.6)	192 (36.2)	298 (56.1)	6 (3)	57 (28.8)	133 (67.2)	6 (4.2)	36 (25.4)	98 (69)	0 (0)	6 (20)	23 (76.7)	0 (0)	4 (44.4)	5 (55.6)	0 (0)	1 11.1)	8 (88.9)	0 (0)	4 (80)	0 (0)	1 (33.3)	0 (0)	2 (66.7)	0 (0)	0 (0)	2 (100)
	Don´t Know: 6 (1.1)			Don´t Know: 2 (1)			Don´t Know: 2 (1.4)			Don´t Know: 1 (3.3)			Don´t Know: 0 (0)			Don´t Know: 0 (0)			Don´t Know: 1 (20)			Don´t Know: 0 (0)			Don´t Know: 0 (0)
1.2 Our school has an overview of the current situation regarding teaching/non-teaching staffs’ health (including physical, mental and social health) and well-being.	Not	Partly	Fully	Not	Partly	Fully	Not	Partly	Fully	Not	Partly	Fully	Not	Partly	Fully	Not	Partly	Fully	Not	Partly	Fully	Not	Partly	Fully	Not	Partly	Fully
	87 (16.4)	226 (42.6)	201 (37.9)	55 (27.8)	98 (49.5)	43 (21.7)	21 (14.8)	68 (47.9)	38 (26.8)	4 (13.3)	16 (53.3)	10 (33.3)	5 (55.6)	2 (22.2)	2 (22.2)	2 (22.2)	4 (44.4)	3 (33.3)	0 (0)	4 (80)	1 (20)	1 (33.3)	1 (33.3)	1 (33.3)	1 (50)	1 (50)	0 (0)
	Don´t Know: 17 (3.2)			Don´t Know: 2 (1)			Don´t Know: 15 (10.6)			Don´t Know: 0 (0)			Don´t Know: 0 (0)			Don´t Know: 0 (0)			Don´t Know: 0 (0)			Don´t Know: 0 (0)			Don´t Know: 0 (0)
	Low	Medium	High	Low	Medium	High	Low	Medium	High	Low	Medium	High	Low	Medium	High	Low	Medium	High	Low	Medium	High	Low	Medium	High	Low	Medium	High
	40 (7.5)	213 (40.1)	259 (48.8)	39 (19.7)	67 (33.8)	87 (43.9)	8 (5.6)	49 (34.5)	71 (50)	3 (10)	10 (33.3)	17 (56.7)	4 (44.4)	2 (22.2)	3 (33.3)	0 (0)	4 (44.4)	5 (55.6)	1 (20)	3 (60)	0 (0)	2 (66.7)	0 (0)	1 (33.3)	0 (0)	0 (0)	2 (100)
	Don´t Know: 19 (3.6)			Don´t Know: 5 (2.5)			Don´t Know: 14 (9.9)			Don´t Know: 0 (0)			Don´t Know: 0 (0)			Don´t Know: 0 (0)			Don´t Know: 1 (20)			Don´t Know: 0 (0)			Don´t Know: 0 (0)
1.3 Our school can estimate the current health behaviors (eating and physical activity, sexual activity, drinking, smoking, drugs and hygiene) of our pupils with regard to age, background and gender.	Not	Partly	Fully	Not	Partly	Fully	Not	Partly	Fully	Not	Partly	Fully	Not	Partly	Fully	Not	Partly	Fully	Not	Partly	Fully	Not	Partly	Fully	Not	Partly	Fully
	123 (23.2)	233 (43.9)	162 (30.5)	29 (14.6)	99 (50)	69 (34.8)	26 (18.3)	57 (40.1)	58 (40.8)	3 (10)	16 (53.3)	11 (36.7)	2 (22.2)	5 (55.6)	2 (22.2)	0 (0)	1 (11.1)	8 (88.9)	0 (0)	2 (40)	3 (60)	1 (33.3)	0 (0)	2 (66.7)	0 (0)	1 (50)	1 (50)
	Don´t Know: 13 (2.4)			Don´t know: 1 (0.5)			Don´t Know: 1 (0.7)			Don´t Know: 0 (0)			Don´t Know: 0 (0)			Don´t Know: 0 (0)			Don´t Know: 0 (0)			Don´t Know: 0 (0)			Don´t Know: 0 (0)
	Low	Medium	High	Low	Medium	High	Low	Medium	High	Low	Medium	High	Low	Medium	High	Low	Medium	High	Low	Medium	High	Low	Medium	High	Low	Medium	High
	92 (17.3)	181 (34.1)	244 (46)	19 (9.6)	65 (32.8)	111 (56.1)	8 (5.6)	32 (22.5)	99 (69.7)	1 (3.3)	8 (26.7)	21 (70)	0 (0)	4 (44.4)	5 (55.6)	1 (11.1)	1 (11.1)	7 (77.8)	0 (0)	1 (20)	3 (60)	1 (33.3)	1 (33.3)	1 (33.3)	0 (0)	0 (0)	2 (100)
	Don´t Know: 14 (2.6)			Don´t know: 3 (1.5)			Don´t know: 3 (2.1)			Don´t Know: 0 (0)			Don´t Know: 0 (0)			Don´t Know: 0 (0)			Don´t Know: 1 (20)			Don´t Know: 0 (0)			Don´t Know: 0 (0)
1.4 Our school has undertaken an assessment of the needs and wishes of pupils, teaching and nonteaching staff concerning health and well- being (e.g. survey, wish boxes).	Not	Partly	Fully	Not	Partly	Fully	Not	Partly	Fully	Not	Partly	Fully	Not	Partly	Fully	Not	Partly	Fully	Not	Partly	Fully	Not	Partly	Fully	Not	Partly	Fully
	175 (33)	215 (40.5)	129 (24.3)	97 (49)	71 (35.9)	30 (15.2)	53 (37.3)	55 (38.7)	27 (19.0)	12 (40)	16 (53.3)	2 (6.7)	8 (88.9)	1 (11.1)	0 (0)	3 (33.3)	4 (44.4)	2 (22.2)	0 (0)	2 (40)	3 (60)	2 (66.7)	1 (33.3)	0 (0)	1 (50)	1 (50)	0 (0)
	Don´t Know: 12 (2.3)			Don´t Know: 0 (0)			Don´t Know: 7 (4.9)			Don´t Know: 0 (0)			Don´t Know: 0 (0)			Don´t Know: 0 (0)			Don´t Know: 0 (0)			Don´t Know: 0 (0)			Don´t Know: 0 (0)
	Low	Medium	High	Low	Medium	High	Low	Medium	High	Low	Medium	High	Low	Medium	High	Low	Medium	High	Low	Medium	High	Low	Medium	High	Low	Medium	High
	113 (21.3)	214 (40.3)	187 (35.2)	52 (26.3)	72 (36.4)	72 (36.4)	21 (14.8)	57 (40.1)	56 (39.4)	5 (16.7)	14 (46.7)	10 (33.3)	6 (66.7)	1 (11.1)	2 (22.2)	1 (11.1)	4 (44.4)	4 (44.4)	0 (0)	2 (40)	2 (40)	1 (33.3)	1 (33.3)	1 (33.3)	0 (0)	1 (50)	1 (50)
	Don´t Know: 17 (3.2)			Don´t Know: 2 (1)			Don´t Know: 8 (5.6)			Don´t Know: 1 (3.3)			Don´t Know: 0 (0)			Don´t Know: 0 (0)			Don´t Know: 1 (20)			Don´t Know: 0 (0)			Don´t Know: 0 (0)
1.5 It is known to the whole school community who is responsible for health topics in the school including mental health promotion.	Not	Partly	Fully	Not	Partly	Fully	Not	Partly	Fully	Not	Partly	Fully	Not	Partly	Fully	Not	Partly	Fully	Not	Partly	Fully	Not	Partly	Fully	Not	Partly	Fully
	95 (17.9)	202 (38)	220 (41.4)	29 (14.6)	58 (29.3)	111 (56.1)	47 (33.1)	54 (38)	36 (25.4)	5 (16.7)	11 (36.7)	14 (46.7)	1 (11.1)	3 (33.3)	5 (55.6)	0 (0)	2 (22.2)	7 (77.8)	0 (0)	4 (80)	1 (20)	1 (33.3)	1 (33.3)	1 (33.3)	0 (0)	1 (50)	1 (50)
	Don´t Know: 14 (2.6)			Don´t Know: 0 (0)			Don´t Know: 5 (3.5)			Don´t Know: 0 (0)			Don´t Know: 0 (0)			Don´t Know: 0 (0)			Don´t Know: 0 (0)			Don´t Know: 0 (0)			Don´t Know: 0 (0)
	Low	Medium	High	Low	Medium	High	Low	Medium	High	Low	Medium	High	Low	Medium	High	Low	Medium	High	Low	Medium	High	Low	Medium	High	Low	Medium	High
	74 (13.9)	182 (34.3)	260 (49)	24 (12.1)	48 (24.2)	124 (62.6)	22 (15.5)	40 (28.2)	73 (51.4)	3 (10)	9 (30)	17 (56.7)	3 (33.3)	3 (33.3)	3 (33.3)	0 (0)	2 (22.2)	7 (77.8)	0 (0)	4 (80)	0 (0)	2 (66.7)	1 (33.3)	0 (0)	0 (0)	0 (0)	2 (100)
	Don´t Know: 15 (2.8)			Don´t Know: 2 (1)			Don´t Know: 7 (4.9)			Don´t Know: 1 (3.3)			Don´t Know: 0 (0)			Don´t Know: 0 (0)			Don´t Know: 0 (0)			Don´t Know: 0 (0)			Don´t Know: 0 (0)

## Sheet: SF3
Supplementary File 3. Schools for Health in Europe rapid assessment tool questions related to healthy school policy based on the current situation and priority
Total n (%) 929 (100)	Students 531 (57.2)			Teachers 198 (21.3)			Parents 142 (15.3)			Management Teams 30 (3.2)			Social worker or psychologist 9 (1)			Administration and services staff 9 (1)			Catering staff 5 (0.5)			Nurses and doctors 3 (0.3)			Maintenance staff 2 (0.2)
2.1 Our school has a written policy on health and wellbeing of pupils and teaching/non-teaching staff, including promoting health and well-being and preventing and dealing with health-related problems.	Not	Partly	Fully	Not	Partly	Fully	Not	Partly	Fully	Not	Partly	Fully	Not	Partly	Fully	Not	Partly	Fully	Not	Partly	Fully	Not	Partly	Fully	Not	Partly	Fully
	87 (16.4)	281 (52.9)	146 (27.5)	53 (26.8)	97 (49)	45 (22.7)	41 (28.9)	67 (47.2)	28 (19.7)	10 (33.3)	18 (60)	2 (6.7)	4 (44.4)	5 (55.6)	0 (0)	2 (22.2)	3 (33.3)	3 (33.3)	1 (20)	1 (20)	3 (60)	1 (33.3)	1 (33.3)	1 (33.3)	1 (50)	0 (0)	1 (50)
	Don´t Know: 17 (3.2)			Don´t Know: 3 (1.5)			Don´t Know: 6 (4.2)			Don´t Know: 0 (0)			Don´t Know: 0 (0)			Don´t Know: 1 (11.1)			Don´t Know: 0 (0)			Don´t Know: 0 (0)			Don´t Know: 0 (0)
	Low	Medium	High	Low	Medium	High	Low	Medium	High	Low	Medium	High	Low	Medium	High	Low	Medium	High	Low	Medium	High	Low	Medium	High	Low	Medium	High
	47 (8.9)	240 (45.2)	223 (42.0)	27 (13.6)	79 (39.9)	87 (43.9)	14 (9.9)	52 (36.6)	71 (50)	3 (10)	10 (33.3)	17 (56.7)	2 (22.2)	6 (66.7)	1 (11.1)	0 (0)	3 (33.3)	5 (55.6)	1 (20)	3 (60)	0 (0)	2 (66.7)	0 (0)	1 (33.3)	0 (0)	0 (0)	2 (100)
	Don´t Know: 21 (4.0)			Don´t Know: 5 (2.5)			Don´t Know: 5 (3.5)			Don´t Know: 0 (0)			Don´t Know: 0 (0)			Don´t Know: 1 (11.1)			Don´t Know: 1 (20)			Don´t Know: 0 (0)			Don´t Know: 0 (0)
2.2 Health and well-being are linked to the educational goals of our school.	Not	Partly	Fully	Not	Partly	Fully	Not	Partly	Fully	Not	Partly	Fully	Not	Partly	Fully	Not	Partly	Fully	Not	Partly	Fully	Not	Partly	Fully	Not	Partly	Fully
	70 (13.2)	218 (41.1)	227 (42.7)	24 (12.1)	84 (42.4)	88 (44.4)	17 (12)	62 (43.7)	60 (42.3)	0 (0)	13 (43.3)	17 (56.7)	2 (22.2)	3 (33.3)	4 (44.4)	0 (0)	2 (22.2)	7 (77.8)	0 (0)	3 (60)	2 (40)	0 (0)	2 (66.7)	1 (33.3)	0 (0)	1 (50)	1 (50)
	Don´t Know: 16 (3)			Don´t Know: 2 (1)			Don´t know: 3 (2.1)			Don´t Know: 0 (0)			Don´t Know: 0 (0)			Don´t Know: 0 (0)			Don´t Know: 0 (0)			Don´t Know: 0 (0)			Don´t Know: 0 (0)
	Low	Medium	High	Low	Medium	High	Low	Medium	High	Low	Medium	High	Low	Medium	High	Low	Medium	High	Low	Medium	High	Low	Medium	High	Low	Medium	High
	52 (9.8)	167 (31.5)	294 (55.4)	16 (8.1)	62 (31.3)	116 (58.6)	9 (6.3)	39 (27.5)	90 (63.4)	0 (0)	8 (26.7)	21 (70)	3 (33.3)	3 (33.3)	3 (33.3)	0 (0)	2 (22.2)	7 (77.8)	0 (0)	3 (60)	1 (20)	1 (33.3)	1 (33.3)	1 (33.3)	0 (0)	0 (0)	2 (100)
	Don´t Know: 18 (3.4)			Don´t Know: 4 (2)			Don´t know: 4 (2.8)			Don´t Know: 1 (3.3)			Don´t Know: 0 (0)			Don´t Know: 0 (0)			Don´t Know: 1 (20)			Don´t Know: 0 (0)			Don´t Know: 0 (0)
2.3 Health and well-being are part of the curriculum of our school.	Not	Partly	Fully	Not	Partly	Fully	Not	Partly	Fully	Not	Partly	Fully	Not	Partly	Fully	Not	Partly	Fully	Not	Partly	Fully	Not	Partly	Fully	Not	Partly	Fully
	73 (13.7)	200 (37.7)	245 (46.1)	16 (8.1)	93 (47)	87 (43.9)	18 (12.7)	64 (45.1)	58 (40.8)	1 (3.3)	8 (26.7)	21 (70)	2 (22.2)	4 (44.4)	3 (33.3)	0 (0)	1 (11.1)	8 (88.9)	1 (20)	2 (40)	2 (40)	0 (0)	2 (66.7)	1 (33.3)	0 (0)	1 (50)	1 (50)
	Don´t Know: 13 (2.4)			Don´t Know: 2 (1)			Don´t Know: 2 (1.4)			Don´t Know: 0 (0)			Don´t Know: 0 (0)			Don´t Know: 0 (0)			Don´t Know: 0 (0)			Don´t Know: 0 (0)			Don´t Know: 0 (0)
	Low	Medium	High	Low	Medium	High	Low	Medium	High	Low	Medium	High	Low	Medium	High	Low	Medium	High	Low	Medium	High	Low	Medium	High	Low	Medium	High
	50 (9.4)	189 (35.6)	275 (51.8)	15 (7.6)	68 (34.3)	111 (56.1)	9 (6.3)	38 (26.8)	91 (64.1)	1 (3.3)	5 (16.7)	23 (76.7)	2 (22.2)	4 (44.4)	3 (33.3)	0 (0)	1 (11.1)	8 (88.9)	0 (0)	3 (60)	1 (20)	1 (33.3)	1 (33.3)	1 (33.3)	0 (0)	0 (0)	2 (100)
	Don´t Know: 17 (3.2)			Don´t Know: 4 (2)			Don´t know: 4 (2.8)			Don´t Know: 1 (3.3)			Don´t Know: 0 (0)			Don´t Know: 0 (0)			Don´t Know: 1 (20)			Don´t Know: 0 (0)			Don´t Know: 0 (0)
2.4 Our schools’ approach to health and well-being reflects the views, wishes and needs of the whole school community (pupils, teaching/non- teaching staff and parents).	Not	Partly	Fully	Not	Partly	Fully	Not	Partly	Fully	Not	Partly	Fully	Not	Partly	Fully	Not	Partly	Fully	Not	Partly	Fully	Not	Partly	Fully	Not	Partly	Fully
	101 (19)	300 (56.5)	114 (21.5)	50 (25.3)	100 (50.5)	47 (27.3)	33 (23.2)	72 (50.7)	33 (23.2)	5 (16.7)	19 (63.3)	6 (20)	3 (33.3)	6 (66.7)	0 (0)	1 (11.1)	4 (44.4)	4 (44.4)	0 (0)	4 (80)	1 (20)	1 (33.3)	1 (33.3)	1 (33.3)	1 (50)	0 (0)	1 (50)
	Don´t Know: 16 (3)			Don´t know: 1 (0.5)			Don´t know: 4 (2.8)			Don´t Know: 0 (0)			Don´t Know: 0 (0)			Don´t Know: 0 (0)			Don´t Know: 0 (0)			Don´t Know: 0 (0)			Don´t Know: 0 (0)
	Low	Medium	High	Low	Medium	High	Low	Medium	High	Low	Medium	High	Low	Medium	High	Low	Medium	High	Low	Medium	High	Low	Medium	High	Low	Medium	High
	58 (10.9)	243 (45.8)	210 (39.5)	28 (14.1)	72 (36.4)	94 (47.5)	13 (9.2)	47 (33.1)	75 (52.8)	2 (6.7)	12 (40)	16 (53.3)	4 (44.4)	3 (33.3)	2 (22.2)	0 (0)	2 (22.2)	7 (77.8)	0 (0)	4 (80)	0 (0)	1 (33.3)	1 (33.3)	1 (33.3)	0 (0)	0 (0)	2 (100)
	Don´t Know: 20 (3.8)			Don´t Know: 4 (2)			Don´t Know: 7 (4.9)			Don´t Know: 0 (0)			Don´t Know: 0 (0)			Don´t Know: 0 (0)			Don´t Know: 1 (20)			Don´t Know: 0 (0)			Don´t Know: 0 (0)
2.5 Pupils, teaching/non-teaching staff and parents are encouraged to participate in the planning and implementation of health-related activities in the school.	Not	Partly	Fully	Not	Partly	Fully	Not	Partly	Fully	Not	Partly	Fully	Not	Partly	Fully	Not	Partly	Fully	Not	Partly	Fully	Not	Partly	Fully	Not	Partly	Fully
	116 (21.8)	242 (45.6)	154 (29)	53 (26.8)	100 (50.5)	43 (21.7)	43 (30.3)	62 (43.7)	35 (24.6)	6 (20)	14 (46.7)	10 (33.3)	4 (44.4)	3 (33.3)	2 (22.2)	3 (33.3)	4 (44.4)	2 (22.2)	1 (20)	3 (60)	1 (20)	1 (33.3)	1 (33.3)	1 (33.3)	1 (50)	1 (50)	0 (0)
	Don´t Know: 19 (3.6)			Don´t Know: 2 (1)			Don´t Know: 2 (1.4)			Don´t Know: 0 (0)			Don´t Know: 0 (0)			Don´t Know: 0 (0)			Don´t Know: 1 (20)			Don´t Know: 0 (0)			Don´t Know: 0 (0)
	Low	Medium	High	Low	Medium	High	Low	Medium	High	Low	Medium	High	Low	Medium	High	Low	Medium	High	Low	Medium	High	Low	Medium	High	Low	Medium	High
	74 (13.9)	208 (39.2)	227 (42.7)	35 (17.7)	76 (38.4)	83 (41.9)	18 (12.7)	50 (35.2)	70 (49.3)	3 (10)	11 (36.7)	16 (53.3)	5 (55.6)	2 (22.2)	2 (22.2)	2 (22.2)	4 (44.4)	3 (33.3)	0 (0)	4 (80)	0 (0)	1 (33.3)	2 (66.7)	0 (0)	0 (0)	0 (0)	2 (100)
	Don´t know: 21 (4.1)			Don´t Know: 4 (2)			Don´t know: 4 (2.8)			Don´t Know: 0 (0)			Don´t Know: 0 (0)			Don´t Know: 0 (0)			Don´t Know: 1 (20)			Don´t Know: 0 (0)			Don´t Know: 0 (0)

## Sheet: SF4
Supplementary File 4. Schools for Health in Europe rapid assessment tool questions related to the school’s physical environment based on the current situation and priority
Total n (%) 929 (100)	Students 531 (57.2)			Teachers 198 (21.3)			Parents 142 (15.3)			Management Teams 30 (3.2)			Social worker or psychologist 9 (1)			Administration and services staff 9 (1)			Catering staff 5 (0.5)			Nurses and doctors 3 (0.3)			Maintenance staff 2 (0.2)
3.1 School facilities such as the playground, classrooms, toilets, can- teen and corridors are pupil-friendly, safe, clean and promote hygiene (enough hand soap and paper towels in the toilets) for all pupils.	Not	Partly	Fully	Not	Partly	Fully	Not	Partly	Fully	Not	Partly	Fully	Not	Partly	Fully	Not	Partly	Fully	Not	Partly	Fully	Not	Partly	Fully	Not	Partly	Fully
	133 (25)	213 (40.1)	171 (32.2)	24 (12.1)	88 (44.4)	86 (43.4)	35 (24.6)	59 (41.5)	44 (31.0)	2 (6.7)	16 (53.3)	12 (40)	2 (22.2)	2 (22.2)	5 (55.6)	2 (22.2)	2 (22.2)	5 (55.6)	0 (0)	2 (40)	3 (60)	0 (0)	1 (33.3)	2 (66.7)	1 (50)	0 (0)	1 (50)
	Don´t Know: 14 (2.6)			Don´t Know: 0 (0)			Don´t know: 4 (2.8)			Don´t Know: 0 (0)			Don´t Know: 0 (0)			Don´t Know: 0 (0)			Don´t Know: 0 (0)			Don´t Know: 0 (0)			Don´t Know: 0 (0)
	Low	Medium	High	Low	Medium	High	Low	Medium	High	Low	Medium	High	Low	Medium	High	Low	Medium	High	Low	Medium	High	Low	Medium	High	Low	Medium	High
	89 (16.8)	158 (29.8)	269 (59.7)	19 (9.6)	53 (26.8)	121 (61.1)	12 (8.5)	37 (26.1)	89 (62.7)	1 (3.3)	4 (13.3)	25 (83.3)	1 (11.1)	3 (33.3)	5 (55.6)	0 (0)	3 (33.3)	6 (66.7)	0 (0)	1 (20)	3 (60)	1 (33.3)	0 (0)	2 (66.7)	0 (0)	0 (0)	2 (100)
	Don´t Know: 15 (2.8)			Don´t Know: 5 (2.5)			Don´t know: 4 (2.8)			Don´t Know: 0 (0)			Don´t Know: 0 (0)			Don´t Know: 0 (0)			Don´t Know: 1 (20)			Don´t Know: 0 (0)			Don´t Know: 0 (0)
3.2 School facilities such as the playground, classrooms, toilets, canteen and corridors are appropriate with regard to age, gender and for pupils with special needs.	Not	Partly	Fully	Not	Partly	Fully	Not	Partly	Fully	Not	Partly	Fully	Not	Partly	Fully	Not	Partly	Fully	Not	Partly	Fully	Not	Partly	Fully	Not	Partly	Fully
	100 (18.8)	227 (42.7)	190 (35.8)	28 (14.1)	95 (48)	74 (37.4)	24 (16.9)	50 (35.2)	62 (43.7)	0 (0)	22 (73.3)	8 (26.7)	1 (11.1)	4 (44.4)	4 (44.4)	0 (0)	3 (33.3)	6 (66.7)	0 (0)	2 (40)	3 (60)	0 (0)	1 (33.3)	2 (66.7)	0 (0)	1 (50)	1 (50)
	Don´t Know: 14 (2.6)			Don´t know: 1 (0.5)			Don´t Know: 6 (4.2)			Don´t Know: 0 (0)			Don´t Know: 0 (0)			Don´t Know: 0 (0)			Don´t Know: 0 (0)			Don´t Know: 0 (0)			Don´t Know: 0 (0)
	Low	Medium	High	Low	Medium	High	Low	Medium	High	Low	Medium	High	Low	Medium	High	Low	Medium	High	Low	Medium	High	Low	Medium	High	Low	Medium	High
	68 (12.8)	176 (33.1)	270 (50.8)	23 (11.6)	57 (28.8)	114 (57.6)	11 (7.7)	34 (23.9)	91 (64.1)	2 (6.7)	7 (23.3)	21 (70)	3 (33.3)	2 (22.2)	4 (44.4)	0 (0)	2 (22.2)	7 (77.8)	0 (0)	1 (20)	3 (60)	1 (33.3)	1 (33.3)	1 (33.3)	0 (0)	0 (0)	2 (100)
	Don´t Know: 17 (3.2)			Don´t Know: 4 (2)			Don´t Know: 6 (4.2)			Don´t Know: 0 (0)			Don´t Know: 0 (0)			Don´t Know: 0 (0)			Don´t Know: 1 (20)			Don´t Know: 0 (0)			Don´t Know: 0 (0)
3.3 Pupils and staff have access to school facilities for physical activity outside school hours.	Not	Partly	Fully	Not	Partly	Fully	Not	Partly	Fully	Not	Partly	Fully	Not	Partly	Fully	Not	Partly	Fully	Not	Partly	Fully	Not	Partly	Fully	Not	Partly	Fully
	129 (24.3)	199 (37.5)	185 (34.8)	57 (28.8)	71 (35.9)	65 (32.8)	51 (35.9)	38 (26.8)	47 (33.1)	10 (33.3)	9 (30)	11 (36.7)	2 (22.2)	5 (55.6)	2 (22.2)	1 (11.1)	4 (44.4)	4 (44.4)	2 (40)	2 (40)	1 (20)	1 (33.3)	2 (66.7)	0 (0)	1 (50)	0 (0)	1 (50)
	Don´t Know: 18 (3.4)			Don´t Know: 5 (2.5)			Don´t Know: 6 (4.2)			Don´t Know: 0 (0)			Don´t Know: 0 (0)			Don´t Know: 0 (0)			Don´t Know: 0 (0)			Don´t Know: 0 (0)			Don´t Know: 0 (0)
	Low	Medium	High	Low	Medium	High	Low	Medium	High	Low	Medium	High	Low	Medium	High	Low	Medium	High	Low	Medium	High	Low	Medium	High	Low	Medium	High
	89 (16.8)	184 (34.7)	240 (45.2)	47 (23.7)	68 (34.3)	75 (37.9)	28 (19.7)	40 (28.2)	67 (47.2)	6 (20)	12 (40)	11 (36.7)	3 (33.3)	3 (33.3)	3 (33.3)	0 (0)	4 (44.4)	5 (55.6)	2 (40)	2 (40)	0 (0)	1 (33.3)	2 (66.7)	0 (0)	1 (50)	0 (0)	1 (50)
	Don´t Know: 18 (3.4)			Don´t Know: 8 (4)			Don´t Know: 7 (4.9)			Don´t Know: 1 (3.3)			Don´t Know: 0 (0)			Don´t Know: 0 (0)			Don´t Know: 0 (0)			Don´t Know: 0 (0)			Don´t Know: 0 (0)
3.4 All the physical activity facilities and the canteen of our school meet common safety and hygiene standards.	Not	Partly	Fully	Not	Partly	Fully	Not	Partly	Fully	Not	Partly	Fully	Not	Partly	Fully	Not	Partly	Fully	Not	Partly	Fully	Not	Partly	Fully	Not	Partly	Fully
	73 (13.7)	191 (36)	249 (46.9)	11 (5.6)	78 (39.4)	105 (53.0)	12 (8.5)	58 (40.8)	60 (42.3)	1 (3.3)	11 (36.7)	18 (60)	0 (0)	3 (33.3)	6 (66.7)	0 (0)	2 (22.2)	7 (77.8)	0 (0)	2 (40)	3 (60)	0 (0)	2 (66.7)	1 (33.3)	0 (0)	1 (50)	1 (50)
	Don´t Know: 18 (3.4)			Don´t Know: 4 (2)			Don´t Know: 12 (8.5)			Don´t Know: 0 (0)			Don´t Know: 0 (0)			Don´t Know: 0 (0)			Don´t Know: 0 (0)			Don´t Know: 0 (0)			Don´t Know: 0 (0)
	Low	Medium	High	Low	Medium	High	Low	Medium	High	Low	Medium	High	Low	Medium	High	Low	Medium	High	Low	Medium	High	Low	Medium	High	Low	Medium	High
	42 (7.9)	160 (30.1)	310 (58.4)	10 (5.1)	45 (22.7)	136 (68.7)	4 (2.8)	41 (28.9)	84 (54.9)	2 (6.7)	5 (16.7)	22 (73.3)	0 (0)	5 (55.6)	4 (44.4)	0 (0)	2 (22.2)	7 (77.8)	0 (0)	1 (20)	3 (60)	1 (33.3)	1 (33.3)	1 (33.3)	0 (0)	0 (0)	2 (100)
	Don´t Know: 19 (3.6)			Don´t Know: 7 (3.5)			Don´t Know: 13 (9.2)			Don´t Know: 1 (3.3)			Don´t Know: 0 (0)			Don´t Know: 0 (0)			Don´t Know: 1 (20)			Don´t Know: 0 (0)			Don´t Know: 0 (0)
3.5 The route to our school is safe and designed to encourage pupils to engage in physical activity (e.g. cycling or walking).	Not	Partly	Fully	Not	Partly	Fully	Not	Partly	Fully	Not	Partly	Fully	Not	Partly	Fully	Not	Partly	Fully	Not	Partly	Fully	Not	Partly	Fully	Not	Partly	Fully
	105 (19.8)	228 (42.9)	170 (32)	78 (39.4)	77 (38.9)	41 (20.7)	40 (28.2)	54 (38)	37 (26.1)	13 (43.3)	14 (46.7)	3 (10)	4 (44.4)	1 (11.1)	4 (44.4)	2 (22.2)	3 (33.3)	4 (44.4)	2 (40)	3 (60)	4 (80)	1 (33.3)	1 (33.3)	0 (0)	2 (100)	0 (0)	0 (0)
	Don´t Know: 28 (5.3)			Don´t Know: 2 (1)			Don´t Know: 11 (7.7)			Don´t Know: 0 (0)			Don´t Know: 0 (0)			Don´t Know: 0 (0)			Don´t Know: 0 (0)			Don´t know: 1 (33.3)			Don´t Know: 0 (0)
	Low	Medium	High	Low	Medium	High	Low	Medium	High	Low	Medium	High	Low	Medium	High	Low	Medium	High	Low	Medium	High	Low	Medium	High	Low	Medium	High
	93 (17.5)	199 (37.5)	213 (40.1)	44 (22.2)	72 (36.4)	77 (38.9)	27 (19)	44 (31)	60 (42.3)	5 (16.7)	16 (53.3)	9 (30)	2 (22.2)	3 (33.3)	4 (44.4)	0 (0)	4 (44.4)	5 (55.6)	0 (0)	1 (20)	3 (60)	1 (33.3)	1 (33.3)	0 (0)	0 (0)	0 (0)	2 (100)
	Don´t Know: 26 (4.9)			Don´t Know: 5 (2.5)			Don´t Know: 11 (7.7)			Don´t Know: 0 (0)			Don´t Know: 0 (0)			Don´t Know: 0 (0)			Don´t Know: 1 (20)			Don´t know: 1 (33.3)			Don´t Know: 0 (0)
3.6 All of the buildings in our school are kept at a comfortable temperature, are well-lit and ventilated.	Not	Partly	Fully	Not	Partly	Fully	Not	Partly	Fully	Not	Partly	Fully	Not	Partly	Fully	Not	Partly	Fully	Not	Partly	Fully	Not	Partly	Fully	Not	Partly	Fully
	98 (18.5)	180 (33.9)	239 (45)	44 (22.2)	80 (40.4)	73 (36.9)	29 (20.4)	51 (35.9)	58 (40.8)	3 (10)	16 (53.3)	11 (36.7)	3 (33.3)	2 (22.2)	4 (44.4)	1 (11.1)	5 (55.6)	3 (33.3)	0 (0)	2 (40)	3 (60)	1 (33.3)	1 (33.3)	0 (0)	1 (50)	0 (0)	1 (50)
	Don´t Know: 14 (2.6)			Don´t know: 1 (0.5)			Don´t know: 4 (2.8)			Don´t Know: 0 (0)			Don´t Know: 0 (0)			Don´t Know: 0 (0)			Don´t Know: 0 (0)			Don´t know: 1 (33.3)			Don´t Know: 0 (0)
	Low	Medium	High	Low	Medium	High	Low	Medium	High	Low	Medium	High	Low	Medium	High	Low	Medium	High	Low	Medium	High	Low	Medium	High	Low	Medium	High
	73 (13.7)	120 (22.6)	325 (61.2)	20 (10.1)	59 (29.8)	115 (58.1)	10 (7)	36 (25.4)	92 (64.8)	2 (6.7)	6 (20)	22 (73.3)	2 (22.2)	3 (33.3)	4 (44.4)	0 (0)	4 (44.4)	5 (55.6)	0 (0)	2 (40)	2 (40)	1 (33.3)	0 (0)	2 (66.7)	0 (0)	0 (0)	2 (100)
	Don´t Know: 13 (2.4)			Don´t Know: 4 (2)			Don´t know: 4 (2.8)			Don´t Know: 0 (0)			Don´t Know: 0 (0)			Don´t Know: 0 (0)			Don´t Know: 1 (20)			Don´t Know: 0 (0)			Don´t Know: 0 (0)
3.7 The school canteen, the school shop and vending machines offer food and drinks that are healthy and affordable and meet national food standards.	Not	Partly	Fully	Not	Partly	Fully	Not	Partly	Fully	Not	Partly	Fully	Not	Partly	Fully	Not	Partly	Fully	Not	Partly	Fully	Not	Partly	Fully	Not	Partly	Fully
	114 (21.5)	199 (37.5)	200 (37.7)	40 (20.2)	86 (43.4)	66 (33.3)	30 (21.1)	44 (31)	58 (40.8)	3 (10)	17 (56.7)	10 (33.3)	1 (11.1)	4 (44.4)	4 (44.4)	3 (33.3)	3 (33.3)	3 (33.3)	0 (0)	1 (20)	4 (80)	1 (33.3)	1 (33.3)	0 (0)	0 (0)	0 (0)	2 (100)
	Don´t Know: 18 (3.4)			Don´t Know: 6 (3.0)			Don´t Know: 10 (7)			Don´t Know: 0 (0)			Don´t Know: 0 (0)			Don´t Know: 0 (0)			Don´t Know: 1 (20)			Don´t know: 1 (33.3)			Don´t Know: 0 (0)
	Low	Medium	High	Low	Medium	High	Low	Medium	High	Low	Medium	High	Low	Medium	High	Low	Medium	High	Low	Medium	High	Low	Medium	High	Low	Medium	High
	74 (13.9)	175 (33)	260 (49)	22 (11.1)	62 (31.3)	107 (54)	12 (8.5)	36 (25.4)	85 (59.9)	1 (3.3)	10 (33.3)	19 (63.3)	1 (11.1)	3 (33.3)	5 (55.6)	1 (11.1)	4 (44.4)	4 (44.4)	0 (0)	1 (20)	3 (60)	2 (66.7)	1 (33.3)	0 (0)	0 (0)	0 (0)	2 (100)
	Don´t Know: 22 (4.1)			Don´t Know: 7 (3.5)			Don´t Know: 9 (6.3)			Don´t Know: 0 (0)			Don´t Know: 0 (0)			Don´t Know: 0 (0)			Don´t Know: 1 (20)			Don´t Know: 0 (0)			Don´t Know: 0 (0)

## Sheet: SF5
Supplementary File 5. Schools for Health in Europe rapid assessment tool questions related to the school’s social environment based on the current situation and priority
Total n (%) 929 (100)	Students 531 (57.2)			Teachers 198 (21.3)			Parents 142 (15.3)			Management Teams 30 (3.2)			Social worker or psychologist 9 (1)			Administration and services staff 9 (1)			Catering staff 5 (0.5)			Nurses and doctors 3 (0.3)			Maintenance staff 2 (0.2)
4.1 Our school facilities such as canteen, playground, classrooms and corridors are designed in a pleasant and sociable way.	Not	Partly	Fully	Not	Partly	Fully	Not	Partly	Fully	Not	Partly	Fully	Not	Partly	Fully	Not	Partly	Fully	Not	Partly	Fully	Not	Partly	Fully	Not	Partly	Fully
	66 (12.4)	193 (36.3)	258 (48.6)	12 (6.1)	80 (40.4)	101 (51)	13 (9.2)	54 (38)	73 (51.4)	1 (3.3)	10 (33.3)	19 (63.3)	1 (11.1)	2 (22.2)	6 (66.7)	0 (0)	2 (22.2)	7 (77.8)	0 (0)	1 (20)	4 (80)	0 (0)	0 (0)	3 (100)	0 (0)	1 (50)	1 (50)
	Don´t Know: 14 (2.6)			Don´t Know: 5 (2.5)			Don´t Know: 2 (1.4)			Don´t Know: 0 (0)			Don´t Know: 0 (0)			Don´t Know: 0 (0)			Don´t Know: 0 (0)			Don´t Know: 0 (0)			Don´t Know: 0 (0)
	Low	Medium	High	Low	Medium	High	Low	Medium	High	Low	Medium	High	Low	Medium	High	Low	Medium	High	Low	Medium	High	Low	Medium	High	Low	Medium	High
	50 (9.4)	163 (30.7)	297 (55.9)	12 (6.1)	63 (31.8)	113 (57.1)	8 (5.6)	39 (27.5)	90 (63.4)	1 (3.3)	7 (23.3)	22 (73.3)	2 (22.2)	3 (33.3)	4 (44.4)	0 (0)	1 (11.1)	8 (88.9)	0 (0)	1 (20)	3 (60)	1 (33.3)	1 (33.3)	1 (33.3)	0 (0)	0 (0)	2 (100)
	Don´t Know: 21 (4)			Don´t Know: 10 (5.1)			Don´t Know: 5 (3.5)			Don´t Know: 0 (0)			Don´t Know: 0 (0)			Don´t Know: 0 (0)			Don´t Know: 1 (20)			Don´t Know: 0 (0)			Don´t Know: 0 (0)
4.2 Our school offers regular shared activities such as project weeks, festivals, competitions and breakfast clubs that are at least in part designed to promote health and well-being.	Not	Partly	Fully	Not	Partly	Fully	Not	Partly	Fully	Not	Partly	Fully	Not	Partly	Fully	Not	Partly	Fully	Not	Partly	Fully	Not	Partly	Fully	Not	Partly	Fully
	79 (14.9)	178 (33.5)	252 (47.5)	43 (21.7)	83 (41.9)	69 (34.8)	29 (20.4)	46 (32.4)	63 (44.4)	6 (20)	14 (46.7)	10 (33.3)	1 (11.1)	4 (44.4)	4 (44.4)	1 (11.1)	3 (33.3)	5 (55.6)	0 (0)	1 (20)	4 (80)	1 (33.3)	1 (33.3)	1 (33.3)	0 (0)	0 (0)	2 (100)
	Don´t Know: 22 (4.1)			Don´t Know: 3 (1.5)			Don´t know: 4 (2.8)			Don´t Know: 0 (0)			Don´t Know: 0 (0)			Don´t Know: 0 (0)			Don´t Know: 0 (0)			Don´t Know: 0 (0)			Don´t Know: 0 (0)
	Low	Medium	High	Low	Medium	High	Low	Medium	High	Low	Medium	High	Low	Medium	High	Low	Medium	High	Low	Medium	High	Low	Medium	High	Low	Medium	High
	61 (11.5)	159 (29.9)	289 (54.4)	29 (14.6)	67 (33.8)	97 (49)	20 (14.1)	42 (29.6)	74 (52.1)	2 (6.7)	10 (33.3)	18 (60)	1 (11.1)	3 (33.3)	5 (55.6)	1 (11.1)	2 (22.2)	6 (66.7)	0 (0)	1 (20)	3 (60)	1 (33.3)	2 (66.7)	0 (0)	0 (0)	0 (0)	2 (100)
	Don´t Know: 22 (4.1)			Don´t Know: 5 (2.5)			Don´t Know: 6 (4.2)			Don´t Know: 0 (0)			Don´t Know: 0 (0)			Don´t Know: 0 (0)			Don´t Know: 1 (20)			Don´t Know: 0 (0)			Don´t Know: 0 (0)
4.3 Health education and health promoting activities including opportunities for practicing and developing life skills are included in after- school programmes.	Not	Partly	Fully	Not	Partly	Fully	Not	Partly	Fully	Not	Partly	Fully	Not	Partly	Fully	Not	Partly	Fully	Not	Partly	Fully	Not	Partly	Fully	Not	Partly	Fully
	70 (13.2)	189 (35.6)	251 (47.3)	23 (11.6)	73 (36.9)	99 (50)	19 (13.4)	51 (35.9)	68 (47.9)	2 (6.7)	15 (50)	13 (43.3)	2 (22.2)	1 (11.1)	6 (66.7)	1 (11.1)	3 (33.3)	5 (55.6)	0 (0)	0 (0)	5 (100)	1 (33.3)	1 (33.3)	1 (33.3)	0 (0)	2 (100)	0 (0)
	Don´t Know: 21 (4)			Don´t Know: 3 (1.5)			Don´t know: 4 (2.8)			Don´t Know: 0 (0)			Don´t Know: 0 (0)			Don´t Know: 0 (0)			Don´t Know: 0 (0)			Don´t Know: 0 (0)			Don´t Know: 0 (0)
	Low	Medium	High	Low	Medium	High	Low	Medium	High	Low	Medium	High	Low	Medium	High	Low	Medium	High	Low	Medium	High	Low	Medium	High	Low	Medium	High
	54 (10.2)	154 (29)	298 (56.1)	14 (7.1)	63 (31.8)	115 (58.1)	13 (9.2)	39 (27.5)	83 (58.5)	0 (0)	11 (36.7)	18 (60)	2 (22.2)	2 (22.2)	5 (55.6)	1 (11.1)	3 (33.3)	5 (55.6)	0 (0)	0 (0)	4 (80)	2 (66.7)	1 (33.3)	0 (0)	0 (0)	0 (0)	2 (100)
	Don´t Know: 25 (4.7)			Don´t Know: 6 (3.0)			Don´t Know: 7 (4.9)			Don´t Know: 1 (3.3)			Don´t Know: 0 (0)			Don´t Know: 0 (0)			Don´t Know: 1 (20)			Don´t Know: 0 (0)			Don´t Know: 0 (0)
4.4 At school a trusted person is always available for all pupils who have the need to talk with someone privately when they want to share concerns or thoughts.	Not	Partly	Fully	Not	Partly	Fully	Not	Partly	Fully	Not	Partly	Fully	Not	Partly	Fully	Not	Partly	Fully	Not	Partly	Fully	Not	Partly	Fully	Not	Partly	Fully
	60 (11.3)	151 (28.4)	295 (55.6)	20 (10.1)	44 (22.2)	128 (68.6)	23 (16.2)	57 (40.1)	56 (39.4)	1 (3.3)	6 (20)	23 (76.7)	0 (0)	1 (11.1)	8 (88.9)	0 (0)	2 (22.2)	7 (77.8)	0 (0)	0 (0)	4 (80)	0 (0)	1 (33.3)	2 (66.7)	1 (50)	0 (0)	1 (50)
	Don´t Know: 25 (4.7)			Don´t Know: 6 (3.0)			Don´t Know: 6 (4.2)			Don´t Know: 1 (3.3)			Don´t Know: 0 (0)			Don´t Know: 0 (0)			Don´t Know: 1 (20)			Don´t Know: 0 (0)			Don´t Know: 0 (0)
	Low	Medium	High	Low	Medium	High	Low	Medium	High	Low	Medium	High	Low	Medium	High	Low	Medium	High	Low	Medium	High	Low	Medium	High	Low	Medium	High
	42 (7.9)	138 (26)	323 (60.8)	15 (7.6)	32 (16.2)	142 (71.7)	13 (9.2)	23 (16.2)	100 (70.4)	0 (0)	4 (13.3)	25 (83.3)	0 (0)	2 (22.2)	7 (77.8)	0 (0)	2 (22.2)	7 (77.8)	0 (0)	0 (0)	3 (60)	0 (0)	1 (33.3)	2 (66.7)	0 (0)	1 (50)	1 (50)
	Don´t Know: 28 (5.3)			Don´t Know: 9 (4.5)			Don´t Know: 6 (4.2)			Don´t Know: 1 (3.3)			Don´t Know: 0 (0)			Don´t Know: 0 (0)			Don´t Know: 2 (40)			Don´t Know: 0 (0)			Don´t Know: 0 (0)
4.5 At school there is always a friendly and jovial atmosphere where all pupils and teaching/nonteaching staff feel comfortable and respected.	Not	Partly	Fully	Not	Partly	Fully	Not	Partly	Fully	Not	Partly	Fully	Not	Partly	Fully	Not	Partly	Fully	Not	Partly	Fully	Not	Partly	Fully	Not	Partly	Fully
	78 (14.7)	227 (42.7)	207 (39)	14 (7.1)	77 (38.9)	103 (52)	15 (10.6)	55 (38.7)	69 (48.6)	0 (0)	7 (22.3)	23 (76.7)	1 (11.1)	2 (22.2)	6 (66.7)	0 (0)	3 (33.3)	6 (66.7)	0 (0)	3 (60)	2 (40)	0 (0)	1 (33.3)	2 (66.7)	0 (0)	1 (50)	1 (50)
	Don´t Know: 19 (3.6)			Don´t Know: 4 (2)			Don´t know: 3 (2.1)			Don´t Know: 1 (3.3)			Don´t Know: 0 (0)			Don´t Know: 0 (0)			Don´t Know: 2 (40)			Don´t Know: 0 (0)			Don´t Know: 0 (0)
	Low	Medium	High	Low	Medium	High	Low	Medium	High	Low	Medium	High	Low	Medium	High	Low	Medium	High	Low	Medium	High	Low	Medium	High	Low	Medium	High
	48 (9)	174 (32.8)	287 (54.1)	14 (7.1)	40 (20.2)	138 (69.7)	6 (4.2)	29 (20.4)	101 (71.1)	0 (0)	2 (6.7)	27 (90)	2 (22.2)	0 (0)	7 (77.8)	0 (0)	1 (11.1)	8 (88.9)	0 (0)	2 (40)	2 (40)	1 (33.3)	0 (0)	2 (66.7)	0 (0)	0 (0)	2 (100)
	Don´t Know: 22 (4.1)			Don´t Know: 6 (3.0)			Don´t Know: 6 (4.2)			Don´t Know: 1 (3.3)			Don´t Know: 0 (0)			Don´t Know: 0 (0)			Don´t Know: 1 (20)			Don´t Know: 0 (0)			Don´t Know: 0 (0)
4.6 School health professionals (school nurse, social worker or psychologist) are involved in individual and whole school health promotion and work together with the school management to integrate health topics into the school curriculum and policy.	Not	Partly	Fully	Not	Partly	Fully	Not	Partly	Fully	Not	Partly	Fully	Not	Partly	Fully	Not	Partly	Fully	Not	Partly	Fully	Not	Partly	Fully	Not	Partly	Fully
	79 (14.9)	258 (48.6)	162 (30.5)	24 (12.1)	63 (33.3)	105 (53)	18 (12.7)	52 (36.6)	56 (39.4)	4 (13.3)	9 (30)	17 (56.7)	0 (0)	5 (55.6)	4 (44.4)	1 (11.1)	1 (11.1)	7 (77.8)	0 (0)	2 (40)	3 (60)	1 (33.3)	1 (33.3)	1 (33.3)	0 (0)	0 (0)	2 (100)
	Don´t Know: 32 (6)			Don´t Know: 3 (1.5)			Don´t Know: 16 (11.3)			Don´t Know: 0 (0)			Don´t Know: 0 (0)			Don´t Know: 0 (0)			Don´t Know: 0 (0)			Don´t Know: 0 (0)			Don´t Know: 0 (0)
	Low	Medium	High	Low	Medium	High	Low	Medium	High	Low	Medium	High	Low	Medium	High	Low	Medium	High	Low	Medium	High	Low	Medium	High	Low	Medium	High
	45 (8.5)	216 (40.7)	237 (44.6)	16 (8.1)	47 (23.7)	129 (65.2)	9 (6.3)	34 (23.9)	85 (59.9)	3 (10)	4 (13.3)	22 (73.3)	1 (11.1)	5 (55.6)	3 (33.3)	1 (11.1)	0 (0)	8 (88.9)	0 (0)	1 (20)	3 (60)	2 (66.7)	0 (0)	1 (33.3)	0 (0)	0 (0)	2 (100)
	Don´t Know: 33 (6.2)			Don´t Know: 6 (3.0)			Don´t Know: 14 (9.9)			Don´t Know: 1 (3.3)			Don´t Know: 0 (0)			Don´t Know: 0 (0)			Don´t Know: 1 (20)			Don´t Know: 0 (0)			Don´t Know: 0 (0)
4.7 A support system (services and accommodations) is in place at our school for pupils with special learning, developmental and physical needs.	Not	Partly	Fully	Not	Partly	Fully	Not	Partly	Fully	Not	Partly	Fully	Not	Partly	Fully	Not	Partly	Fully	Not	Partly	Fully	Not	Partly	Fully	Not	Partly	Fully
	82 (15.4)	219 (41.2)	208 (39.2)	41 (20.7)	77 (38.9)	75 (37.9)	21 (14.8)	57 (40.1)	53 (37.3)	3 (10)	10 (33.3)	17 (56.7)	3 (33.3)	3 (33.3)	3 (33.3)	1 (11.1)	0 (0)	8 (88.9)	0 (0)	2 (40)	3 (60)	0 (0)	1 (33.3)	2 (66.7)	1 (50)	0 (0)	1 (50)
	Don´t Know: 22 (4.1)			Don´t Know: 5 (2.5)			Don´t Know: 11 (7.7)			Don´t Know: 0 (0)			Don´t Know: 0 (0)			Don´t Know: 0 (0)			Don´t Know: 1 (20)			Don´t Know: 0 (0)			Don´t Know: 0 (0)
	Low	Medium	High	Low	Medium	High	Low	Medium	High	Low	Medium	High	Low	Medium	High	Low	Medium	High	Low	Medium	High	Low	Medium	High	Low	Medium	High
	50 (9.4)	148 (27.9)	309 (58.2)	125 (12.6)	256 (28.3)	109 (55.1)	11 (7.7)	34 (23.9)	86 (60.6)	3 (10)	5 (16.7)	21 (70)	3 (33.3)	3 (33.3)	3 (33.3)	1 (11.1)	0 (0)	8 (88.9)	0 (0)	1 (20)	3 (60)	1 (33.3)	0 (0)	2 (66.7)	0 (0)	1 (50)	1 (50)
	Don´t Know: 24 (4.5)			Don´t Know: 8 (4)			Don´t Know: 11 (7.7)			Don´t Know: 1 (3.3)			Don´t Know: 0 (0)			Don´t Know: 0 (0)			Don´t Know: 1 (20)			Don´t Know: 0 (0)			Don´t Know: 0 (0)
4.8 Our school has a system for identifying and referring pupils with special needs to outside professionals if the pupil’s needs are beyond the scope of the school’s expertise.	Not	Partly	Fully	Not	Partly	Fully	Not	Partly	Fully	Not	Partly	Fully	Not	Partly	Fully	Not	Partly	Fully	Not	Partly	Fully	Not	Partly	Fully	Not	Partly	Fully
	87 (16.4)	199 (37.5)	215 (40.5)	26 (13.1)	74 (37.4)	91 (46)	21 (14.8)	63 (44.4)	49 (34.5)	2 (6.7)	8 (26.7)	20 (66.7)	0 (0)	2 (22.2)	7 (77.8)	0 (0)	1 (11.1)	8 (88.9)	0 (0)	3 (60)	2 (40)	1 (33.3)	0 (0)	2 (66.7)	0 (0)	1 (50)	1 (50)
	Don´t Know: 30 (5.6)			Don´t Know: 7 (3.5)			Don´t Know: 9 (6.3)			Don´t Know: 0 (0)			Don´t Know: 0 (0)			Don´t Know: 0 (0)			Don´t Know: 0 (0)			Don´t Know: 0 (0)			Don´t Know: 0 (0)
	Low	Medium	High	Low	Medium	High	Low	Medium	High	Low	Medium	High	Low	Medium	High	Low	Medium	High	Low	Medium	High	Low	Medium	High	Low	Medium	High
	52 (9.8)	169 (31.8)	276 (52)	20 (10.1)	52 (26.3)	116 (58.6)	11 (7.7)	36 (25.4)	86 (60.6)	2 (6.7)	5 (16.7)	22 (73.3)	1 (11.1)	3 (33.3)	5 (55.6)	0 (0)	1 (11.1)	8 (88.9)	0 (0)	2 (40)	2 (40)	1 (33.3)	0 (0)	2 (66.7)	0 (0)	0 (0)	2 (100)
	Don´t Know: 34 (6.4)			Don´t Know: 10 (5.1)			Don´t Know: 9 (6.3)			Don´t Know: 1 (3.3)			Don´t Know: 0 (0)			Don´t Know: 0 (0)			Don´t Know: 1 (20)			Don´t Know: 0 (0)			Don´t Know: 0 (0)

## Sheet: SF6
Supplementary File 6. Schools for Health in Europe rapid assessment tool questions related to health skills based on the current situation and priority
Total n (%) 929 (100)	Students 531 (57.2)			Teachers 198 (21.3)			Parents 142 (15.3)			Management Teams 30 (3.2)			Social worker or psychologist 9 (1)			Administration and services staff 9 (1)			Catering staff 5 (0.5)			Nurses and doctors 3 (0.3)			Maintenance staff 2 (0.2)
5.1 Our school implements programs that are focused on individual skills and knowledge of health topics including mental health promotion.	Not	Partly	Fully	Not	Partly	Fully	Not	Partly	Fully	Not	Partly	Fully	Not	Partly	Fully	Not	Partly	Fully	Not	Partly	Fully	Not	Partly	Fully	Not	Partly	Fully
	107 (20.2)	239 (45)	162 (30.5)	41 (20.7)	98 (49.5)	53 (26.8)	37 (26.1)	60 (42.3)	40 (28.2)	2 (6.7)	16 (53.3)	12 (40)	3 (33.3)	3 (33.3)	3 (33.3)	1 (11.1)	4 (44.4)	3 (33.3)	0 (0)	2 (40)	3 (60)	1 (33.3)	2 (66.7)	0 (0)	0 (0)	1 (50)	1 (50)
	Don´t Know: 23 (4.3)			Don´t Know: 6 (3.0)			Don´t Know: 5 (3.5)			Don´t Know: 0 (0)			Don´t Know: 0 (0)			Don´t know: 1 (11.1)			Don´t Know: 0 (0)			Don´t Know: 0 (0)			Don´t Know: 0 (0)
	Low	Medium	High	Low	Medium	High	Low	Medium	High	Low	Medium	High	Low	Medium	High	Low	Medium	High	Low	Medium	High	Low	Medium	High	Low	Medium	High
	76 (14.3)	166 (31.3)	260 (49)	23 (11.6)	66 (33.3)	102 (51.5)	17 (12)	36 (25.4)	83 (58.5)	1 (3.3)	10 (33.3)	19 (66.3)	1 (11.1)	6 (66.7)	2 (22.2)	0 (0)	4 (44.4)	4 (44.4)	0 (0)	1 (20)	3 (60)	0 (0)	3 (100)	0 (0)	0 (0)	0 (0)	2 (100)
	Don´t Know: 29 (5.5)			Don´t Know: 7 (3.5)			Don´t Know: 6 (4.2)			Don´t Know: 0 (0)			Don´t Know: 0 (0)			Don´t know: 1 (11.1)			Don´t Know: 1 (20)			Don´t Know: 0 (0)			Don´t Know: 0 (0)
5.2 Our school has clear rules that promote healthy behavior.	Not	Partly	Fully	Not	Partly	Fully	Not	Partly	Fully	Not	Partly	Fully	Not	Partly	Fully	Not	Partly	Fully	Not	Partly	Fully	Not	Partly	Fully	Not	Partly	Fully
	63 (11.9)	191 (36)	254 (47.8)	16 (8.1)	87 (43.9)	90 (45.5)	17 (12)	53 (37.3)	69 (48.6)	1 (3.3)	13 (43.3)	16 (53.3)	2 (22.2)	0 (0)	7 (77.8)	0 (0)	4 (44.4)	5 (55.6)	0 (0)	4 (80)	1 (20)	1 (33.3)	0 (0)	2 (66.7)	0 (0)	0 (0)	2 (100)
	Don´t Know: 23 (4.3)			Don´t Know: 5 (2.5)			Don´t Know: 3 (2.1)			Don´t Know: 0 (0)			Don´t Know: 0 (0)			Don´t Know: 0 (0)			Don´t Know: 0 (0)			Don´t Know: 0 (0)			Don´t Know: 0 (0)
	Low	Medium	High	Low	Medium	High	Low	Medium	High	Low	Medium	High	Low	Medium	High	Low	Medium	High	Low	Medium	High	Low	Medium	High	Low	Medium	High
	47 (8.9)	141 (26.6)	315 (59.3)	12 (6)	60 (30.3)	120 (60.6)	11 (7.7)	30 (21.1)	95 (66.9)	0 (0)	9 (30)	20 (66.7)	0 (0)	2 (22.2)	7 (77.8)	0 (0)	3 (33.3)	6 (66.7)	0 (0)	2 (40)	2 (40)	1 (33.3)	2 (66.7)	0 (0)	0 (0)	0 (0)	2 (100)
	Don´t Know: 28 (5.3)			Don´t Know: 6 (3)			Don´t Know: 6 (4.2)			Don´t Know: 1 (3.3)			Don´t Know: 0 (0)			Don´t Know: 0 (0)			Don´t Know: 1 (20)			Don´t Know: 0 (0)			Don´t Know: 0 (0)
5.3 Activity breaks are regularly included in the school lessons and the school breaks.	Not	Partly	Fully	Not	Partly	Fully	Not	Partly	Fully	Not	Partly	Fully	Not	Partly	Fully	Not	Partly	Fully	Not	Partly	Fully	Not	Partly	Fully	Not	Partly	Fully
	108 (20.3)	172 (32.4)	228 (42.9)	35 (17.7)	65 (32.8)	94 (47.5)	11 (7.7)	38 (26.8)	90 (63.4)	5 (16.7)	8 (26.7)	17 (56.7)	3 (33.3)	1 (11.1)	5 (55.6)	1 (11.1)	3 (33.3)	4 (44.4)	0 (0)	0 (0)	5 (100)	0 (0)	1 (33.3)	1 (33.3)	0 (0)	0 (0)	2 (100)
	Don´t Know: 23 (4.3)			Don´t Know: 4 (2)			Don´t Know: 3 (2.1)			Don´t Know: 0 (0)			Don´t Know: 0 (0)			Don´t know: 1 (11.1)			Don´t Know: 0 (0)			Don´t Know: 1 (33.3)			Don´t Know: 0 (0)
	Low	Medium	High	Low	Medium	High	Low	Medium	High	Low	Medium	High	Low	Medium	High	Low	Medium	High	Low	Medium	High	Low	Medium	High	Low	Medium	High
	74 (13.9)	149 (28.1)	280 (52.7)	25 (12.6)	50 (25.3)	114 (57.6)	9 (6.3)	34 (23.9)	94 (66.2)	2 (6.7)	5 (16.7)	23 (76.7)	4 (44.4)	1 (11.1)	4 (44.4)	0 (0)	3 (33.3)	5 (55.6)	0 (0)	0 (0)	4 (80)	1 (33.3)	1 (33.3)	0 (0)	0 (0)	0 (0)	2 (100)
	Don´t Know: 28 (5.3)			Don´t Know: 9 (4.5)			Don´t Know: 5 (3.5)			Don´t Know: 0 (0)			Don´t Know: 0 (0)			Don´t know: 1 (11.1)			Don´t Know: 1 (20)			Don´t Know: 1 (33.3)			Don´t Know: 0 (0)

## Sheet: SF7
Supplementary File 7. Schools for Health in Europe rapid assessment tool questions related to community links based on the current situation and priority
Total n (%) 929 (100)	Students 531 (57.2)			Teachers 198 (21.3)			Parents 142 (15.3)			Management Teams 30 (3.2)			Social worker or psychologist 9 (1)			Administration and services staff 9 (1)			Catering staff 5 (0.5)			Nurses and doctors 3 (0.3)			Maintenance staff 2 (0.2)
6.1 Parents of pupils in our school are active participants in the school community	Not	Partly	Fully	Not	Partly	Fully	Not	Partly	Fully	Not	Partly	Fully	Not	Partly	Fully	Not	Partly	Fully	Not	Partly	Fully	Not	Partly	Fully	Not	Partly	Fully
	115 (21.7)	207 (39)	187 (35.2)	25 (12.6)	99 (50)	69 (34.8)	36 (25.4)	69 (48.6)	37 (26.1)	1 (3.3)	19 (63.3)	10 (33.3)	3 (33.3)	3 (33.3)	3 (33.3)	0 (0)	3 (33.3)	6 (66.7)	0 (0)	0 (0)	4 (80)	0 (0)	1 (33.3)	1 (33.3)	1 (50)	1 (50)	0 (0)
	Don´t Know: 22 (4.1)			Don´t Know: 5 (2.5)			Don´t Know: 0 (0)			Don´t Know: 0 (0)			Don´t Know: 0 (0)			Don´t Know: 0 (0)			Don´t Know: 1 (20)			Don´t Know: 1 (33.3)			Don´t Know: 0 (0)
	Low	Medium	High	Low	Medium	High	Low	Medium	High	Low	Medium	High	Low	Medium	High	Low	Medium	High	Low	Medium	High	Low	Medium	High	Low	Medium	High
	87 (16.4)	165 (35.1)	250 (47.1)	16 (8.1)	77 (38.9)	96 (48.5)	15 (10.6)	50 (35.2)	73 (51.4)	1 (3.3)	9 (30)	20 (66.7)	2 (22.2)	4 (44.4)	3 (33.3)	0 (0)	3 (33.3)	6 (66.7)	0 (0)	1 (20)	3 (60)	1 (33.3)	1 (33.3)	0 (0)	1 (50)	1 (50)	0 (0)
	Don´t Know: 29 (5.5)			Don´t Know: 9 (4.5)			Don´t Know: 4 (2.8)			Don´t Know: 0 (0)			Don´t Know: 0 (0)			Don´t Know: 0 (0)			Don´t Know: 1 (20)			Don´t Know: 1 (33.3)			Don´t Know: 0 (0)
6.2 Our school has established a connection with local partners such as sport and youth clubs, community or regional health agencies, counsel- ling services, health insurance companies, restaurants, local shops, etc.	Not	Partly	Fully	Not	Partly	Fully	Not	Partly	Fully	Not	Partly	Fully	Not	Partly	Fully	Not	Partly	Fully	Not	Partly	Fully	Not	Partly	Fully	Not	Partly	Fully
	75 (14.1)	232 (43.7)	196 (36.9)	26 (13.1)	103 (52)	61 (30.8)	33 (23.2)	62 (43.7)	38 (26.8)	3 (10)	17 (56.7)	10 (33.3)	2 (22.2)	2 (22.2)	5 (55.6)	0 (0)	1 (11.1)	7 (77.8)	0 (0)	1 (20)	4 (80)	2 (66.7)	0 (0)	1 (33.3)	1 (50)	0 (0)	1 (50)
	Don´t Know: 28 (5.3)			Don´t Know: 8 (4)			Don´t Know: 9 (6.3)			Don´t Know: 0 (0)			Don´t Know: 0 (0)			Don´t know: 1 (11.1)			Don´t Know: 0 (0)			Don´t Know: 1 (33.3)			Don´t Know: 0 (0)
	Low	Medium	High	Low	Medium	High	Low	Medium	High	Low	Medium	High	Low	Medium	High	Low	Medium	High	Low	Medium	High	Low	Medium	High	Low	Medium	High
	54 (10.2)	207 (39)	238 (44.8)	27 (13.6)	96 (48.5)	66 (33.3)	25 (17.6)	50 (35.2)	58 (40.8)	3 (10)	10 (33.3)	17 (56.7)	3 (33.3)	3 (33.3)	3 (33.3)	0 (0)	1 (11.1)	7 (77.8)	0 (0)	1 (20)	3 (60)	3 (100)	0 (0)	0 (0)	0 (0)	2 (100)	0 (0)
	Don´t Know: 32 (6)			Don´t Know: 9 (4.5)			Don´t Know: 9 (6.3)			Don´t Know: 0 (0)			Don´t Know: 0 (0)			Don´t know: 1 (11.1)			Don´t Know: 1 (20)			Don´t Know: 0 (0)			Don´t Know: 0 (0)
6.3 Our school arranges regular visits to local partners/stakeholders to encourage our pupils in healthy eating, physical activity, to promote their emotional or social health and development, etc.	Not	Partly	Fully	Not	Partly	Fully	Not	Partly	Fully	Not	Partly	Fully	Not	Partly	Fully	Not	Partly	Fully	Not	Partly	Fully	Not	Partly	Fully	Not	Partly	Fully
	128 (24.1)	201 (37.9)	172 (32.4)	40 (20.2)	153 (52)	48 (24.2)	33 (23.2)	57 (40.1)	45 (31.7)	4 (13.3)	14 (46.7)	12 (40)	1 (11.1)	5 (55.6)	3 (33.3)	0 (0)	1 (11.1)	7 (77.8)	0 (0)	2 (40)	3 (60)	2 (66.7)	0 (0)	1 (33.3)	0 (0)	1 (50)	1 (50)
	Don´t Know: 30 (5.6)			Don´t know: 7 (3.5)			Don´t Know: 7 (4.9)			Don´t Know: 0 (0)			Don´t Know: 0 (0)			Don´t know: 1 (11.1)			Don´t Know: 0 (0)			Don´t Know: 0 (0)			Don´t Know: 0 (0)
	Low	Medium	High	Low	Medium	High	Low	Medium	High	Low	Medium	High	Low	Medium	High	Low	Medium	High	Low	Medium	High	Low	Medium	High	Low	Medium	High
	85 (16)	175 (33)	242 (45.6)	27 (13.6)	88 (44.4)	74 (37.4)	22 (15.5)	41 (28.9)	71 (50)	3 (10)	10 (33.3)	17 (56.7)	1 (11.1)	5 (55.6)	3 (33.3)	0 (0)	1 (11.1)	7 (77.8)	0 (0)	2 (40)	2 (40)	2 (66.7)	1 (33.3)	0 (0)	0 (0)	2 (100)	0 (0)
	Don´t Know: 29 (5.5)			Don´t Know: 9 (4.5)			Don´t Know: 8 (5.6)			Don´t Know: 0 (0)			Don´t Know: 0 (0)			Don´t know: 1 (11.1)			Don´t Know: 1 (20)			Don´t Know: 0 (0)			Don´t Know: 0 (0)

## Sheet: SF8
Supplementary File 8. Schools for Health in Europe rapid assessment tool questions related to healthy school staff based on the current situation and priority
Total n (%) 929 (100)	Students 531 (57.2)			Teachers 198 (21.3)			Parents 142 (15.3)			Management Teams 30 (3.2)			Social worker or psychologist 9 (1)			Administration and services staff 9 (1)			Catering staff 5 (0.5)			Nurses and doctors 3 (0.3)			Maintenance staff 2 (0.2)
7.1 Our school offers regular teacher training and capacity building related to promoting health and well-being of the school community.	Not	Partly	Fully	Not	Partly	Fully	Not	Partly	Fully	Not	Partly	Fully	Not	Partly	Fully	Not	Partly	Fully	Not	Partly	Fully	Not	Partly	Fully	Not	Partly	Fully
	92 (17.3)	31 (43.5)	169 (31.8)	63 (31.8)	95 (48)	37 (18.7)	21 (14.8)	66 (46.5)	30 (21.1)	4 (13.3)	17 (56.7)	8 (26.7)	5 (55.6)	3 (33.3)	1 (11.1)	1 (11.1)	4 (44.4)	4 (44.4)	0 (0)	4 (80)	1 (20)	1 (33.3)	2 (66.7)	0 (0)	1 (50)	1 (50)	0 (0)
	Don´t Know: 39 (7.3)			Don´t Know: 3 (1.5)			Don´t Know: 25 (17.6)			Don´t Know: 1 (3.3)			Don´t Know: 0 (0)			Don´t Know: 0 (0)			Don´t Know: 0 (0)			Don´t Know: 0 (0)			Don´t Know: 0 (0)
	Low	Medium	High	Low	Medium	High	Low	Medium	High	Low	Medium	High	Low	Medium	High	Low	Medium	High	Low	Medium	High	Low	Medium	High	Low	Medium	High
	59 (11.1)	173 (32.6)	258 (48.6)	37 (18.7)	60 (30.3)	96 (48.5)	8 (5.6)	47 (33.1)	65 (45.8)	1 (3.3)	13 (43.3)	15 (50)	5 (55.6)	2 (22.2)	2 (22.2)	0 (0)	5 (55.6)	4 (44.4)	0 (0)	2 (40)	2 (40)	1 (33.3)	1 (33.3)	1 (33.3)	1 (50)	0 (0)	1 (50)
	Don´t Know: 41 (7.7)			Don´t Know: 5 (2.5)			Don´t Know: 22 (15.5)			Don´t Know: 1 (3.3)			Don´t Know: 0 (0)			Don´t Know: 0 (0)			Don´t Know: 1 (20)			Don´t Know: 0 (0)			Don´t Know: 0 (0)
7.2 There are sufficient resources available to provide the school staff with up-to-date materials on health topics including mental health pro- motion.	Not	Partly	Fully	Not	Partly	Fully	Not	Partly	Fully	Not	Partly	Fully	Not	Partly	Fully	Not	Partly	Fully	Not	Partly	Fully	Not	Partly	Fully	Not	Partly	Fully
	82 (15.4)	237 (44.6)	177 (33.3)	68 (34.3)	84 (42.4)	41 (20.7)	27 (19)	58 (40.8)	38 (26.8)	3 (10)	23 (76.7)	3 (10)	5 (55.6)	3 (33.3)	1 (11.1)	3 (33.3)	2 (22.2)	3 (33.3)	0 (0)	4 (80)	1 (20)	1 (33.3)	1 (33.3)	1 (33.3)	1 (50)	1 (50)	0 (0)
	Don´t Know: 35 (6.6)			Don´t Know: 5 (2.5)			Don´t Know: 19 (13.4)			Don´t Know: 1 (3.3)			Don´t Know: 0 (0)			Don´t know: 1 (11.1)			Don´t Know: 0 (0)			Don´t Know: 0 (0)			Don´t Know: 0 (0)
	Low	Medium	High	Low	Medium	High	Low	Medium	High	Low	Medium	High	Low	Medium	High	Low	Medium	High	Low	Medium	High	Low	Medium	High	Low	Medium	High
	52 (9.8)	199 (37.5)	242 (45.6)	41 (20.7)	63 (31.8)	86 (43.4)	10 (7)	42 (29.6)	71 (50)	1 (3.3)	12 (40)	16 (53.3)	4 (44.4)	4 (44.4)	1 (11.1)	2 (22.2)	2 (22.2)	4 (44.4)	0 (0)	2 (40)	2 (40)	1 (33.3)	1 (33.3)	1 (33.3)	0 (0)	2 (100)	0 (0)
	Don´t Know: 38 (7.2)			Don´t Know: 8 (4)			Don´t Know: 19 (13.4)			Don´t Know: 1 (3.3)			Don´t Know: 0 (0)			Don´t know: 1 (11.1)			Don´t Know: 1 (20)			Don´t Know: 0 (0)			Don´t Know: 0 (0)
7.3 Our school promotes a balance between work and private life, a rea- sonable workload and provides an open environment to discuss work problems and stress.	Not	Partly	Fully	Not	Partly	Fully	Not	Partly	Fully	Not	Partly	Fully	Not	Partly	Fully	Not	Partly	Fully	Not	Partly	Fully	Not	Partly	Fully	Not	Partly	Fully
	165 (31.1)	195 (36.7)	141 (26.6)	98 (49.5)	62 (31.3)	34 (17.2)	32 (22.5)	58 (40.8)	36 (25.4)	17 (56.7)	11 (36.7)	2 (6.7)	6 (66.7)	3 (33.3)	0 (0)	4 (44.4)	3 (33.3)	2 (22.2)	0 (0)	3 (60)	2 (40)	0 (0)	2 (66.7)	0 (0)	1 (50)	1 (50)	0 (0)
	Don´t Know: 30 (5.6)			Don´t Know: 4 (2)			Don´t Know: 16 (11.3)			Don´t Know: 0 (0)			Don´t Know: 0 (0)			Don´t Know: 0 (0)			Don´t Know: 0 (0)			Don´t Know: 1 (33.3)			Don´t Know: 0 (0)
	Low	Medium	High	Low	Medium	High	Low	Medium	High	Low	Medium	High	Low	Medium	High	Low	Medium	High	Low	Medium	High	Low	Medium	High	Low	Medium	High
	84 (15.8)	158 (29.8)	254 (47.8)	50 (25.3)	37 (18.7)	105 (53)	9 (6.3)	35 (25.4)	80 (56.3)	3 (10)	10 (33.3)	17 (56.7)	6 (66.7)	1 (11.1)	2 (22.2)	3 (33.3)	3 (33.3)	3 (33.3)	0 (0)	2 (40)	2 (40)	0 (0)	1 (33.3)	1 (33.3)	0 (0)	1 (50)	1 (50)
	Don´t Know: 35 (6.6)			Don´t Know: 6 (3)			Don´t Know: 17 (12)			Don´t Know: 0 (0)			Don´t Know: 0 (0)			Don´t Know: 0 (0)			Don´t Know: 1 (20)			Don´t Know: 1 (33.3)			Don´t Know: 0 (0)
7.4 New school staff at our school receive mentoring and training to assist them in their professional development.	Not	Partly	Fully	Not	Partly	Fully	Not	Partly	Fully	Not	Partly	Fully	Not	Partly	Fully	Not	Partly	Fully	Not	Partly	Fully	Not	Partly	Fully	Not	Partly	Fully
	58 (10.9)	221 (41.6)	211 (39.7)	41 (20.7)	89 (44.9)	63 (31.8)	18 (12.7)	61 (43)	30 (21.1)	2 (6.7)	16 (53.3)	12 (40)	4 (44.4)	3 (33.3)	2 (22.2)	1 (11.1)	5 (55.6)	3 (33.3)	0 (0)	2 (40)	3 (60)	0 (0)	1 (33.3)	1 (33.3)	0 (0)	1 (50)	1 (50)
	Don´t Know: 41 (7.7)			Don´t Know: 5 (2.5)			Don´t Know: 33 (23.2)			Don´t Know: 0 (0)			Don´t Know: 0 (0)			Don´t Know: 0 (0)			Don´t Know: 0 (0)			Don´t Know: 1 (33.3)			Don´t Know: 0 (0)
	Low	Medium	High	Low	Medium	High	Low	Medium	High	Low	Medium	High	Low	Medium	High	Low	Medium	High	Low	Medium	High	Low	Medium	High	Low	Medium	High
	38 (7.2)	155 (29.2)	297 (55.9)	24 (12.1)	49 (24.7)	117 (59.1)	5 (3.5)	41 (28.9)	66 (46.5)	0 (0)	6 (20)	24 (80)	4 (44.4)	2 (22.2)	3 (33.3)	0 (0)	4 (44.4)	5 (55.6)	0 (0)	1 (20)	3 (60)	1 (33.3)	0 (0)	1 (33.3)	0 (0)	1 (50)	1 (50)
	Don´t Know: 41 (7.7)			Don´t Know: 8 (4)			Don´t Know: 30 (21.1)			Don´t Know: 0 (0)			Don´t Know: 0 (0)			Don´t Know: 0 (0)			Don´t Know: 1 (20)			Don´t Know: 1 (33.3)			Don´t Know: 0 (0)
7.5 The school has a protocol for dealing with recurring staff absentee- ism and in helping returning school staff to reintegrate and adjust after a period of sick leave.	Not	Partly	Fully	Not	Partly	Fully	Not	Partly	Fully	Not	Partly	Fully	Not	Partly	Fully	Not	Partly	Fully	Not	Partly	Fully	Not	Partly	Fully	Not	Partly	Fully
	87 (16.4)	205 (38.6)	199 (37.5)	36 (36.9)	66 (33.3)	46 (23.2)	20 (14.1)	52 (36.6)	31 (21.8)	11 (36.7)	16 (53.3)	3 (10)	6 (66.7)	2 (22.2)	1 (11.1)	5 (55.6)	1 (11.1)	2 (22.2)	0 (0)	4 (80)	1 (20)	1 (33.3)	1 (33.3)	0 (0)	0 (0)	0 (0)	2 (100)
	Don´t Know: 40 (7.5)			Don´t Know: 13 (6.6)			Don´t Know: 39 (27.5)			Don´t Know: 0 (0)			Don´t Know: 0 (0)			Don´t know: 1 (11.1)			Don´t Know: 0 (0)			Don´t Know: 1 (33.3)			Don´t Know: 0 (0)
	Low	Medium	High	Low	Medium	High	Low	Medium	High	Low	Medium	High	Low	Medium	High	Low	Medium	High	Low	Medium	High	Low	Medium	High	Low	Medium	High
	59 (11.1)	177 (33.3)	255 (48)	40 (20.2)	51 (25.8)	91 (46)	10 (7)	35 (24.6)	59 (41.5)	3 (10)	11 (36.7)	16 (53.3)	6 (66.7)	2 (22.2)	1 (11.1)	4 (44.4)	1 (11.1)	3 (33.3)	0 (0)	2 (40)	2 (40)	1 (33.3)	0 (0)	1 (33.3)	0 (0)	1 (50)	1 (50)
	Don´t Know: 40 (7.5)			Don´t Know: 16 (8.1)			Don´t Know: 38 (26.8)			Don´t Know: 0 (0)			Don´t Know: 0 (0)			Don´t know: 1 (11.1)			Don´t Know: 1 (20)			Don´t Know: 1 (33.3)			Don´t Know: 0 (0)
7.6 Our school supports school staff in achieving and maintaining a healthy lifestyle, e.g., by creating a healthy enhancing environment.	Not	Partly	Fully	Not	Partly	Fully	Not	Partly	Fully	Not	Partly	Fully	Not	Partly	Fully	Not	Partly	Fully	Not	Partly	Fully	Not	Partly	Fully	Not	Partly	Fully
	89 (16.8)	234 (44.1)	170 (32)	68 (34.3)	88 (44.4)	37 (18.7)	16 (11.3)	56 (39.4)	35 (24.6)	7 (23.3)	17 (56.7)	6 (20)	5 (55.6)	2 (22.2)	2 (22.2)	4 (44.4)	3 (33.3)	2 (22.2)	0 (0)	4 (80)	1 (20)	1 (33.3)	2 (66.7)	0 (0)	1 (50)	1 (50)	0 (0)
	Don´t Know: 38 (7.2)			Don´t Know: 5 (2.5)			Don´t Know: 35 (24.6)			Don´t Know: 0 (0)			Don´t Know: 0 (0)			Don´t Know: 0 (0)			Don´t Know: 0 (0)			Don´t Know: 0 (0)			Don´t Know: 0 (0)
	Low	Medium	High	Low	Medium	High	Low	Medium	High	Low	Medium	High	Low	Medium	High	Low	Medium	High	Low	Medium	High	Low	Medium	High	Low	Medium	High
	72 (13.6)	183 (34.5)	239 (45)	39 (19.7)	54 (27.3)	96 (48.5)	9 (6.3)	40 (28.2)	60 (42.3)	2 (6.7)	13 (43.3)	15 (50)	6 (66.7)	1 (11.1)	2 (22.2)	2 (22.2)	3 (33.3)	4 (44.4)	0 (0)	2 (40)	2 (40)	0 (0)	2 (66.7)	1 (33.3)	1 (50)	0 (0)	1 (50)
	Don´t Know: 37 (7)			Don´t Know: 9 (4.5)			Don´t Know: 33 (23.2)			Don´t Know: 0 (0)			Don´t Know: 0 (0)			Don´t Know: 0 (0)			Don´t Know: 1 (20)			Don´t Know: 0 (0)			Don´t Know: 0 (0)
